# Supplementary material for: Free-Standing, Water-Resistant, and Conductivity-Enhanced PEDOT:PSS Films from In Situ Polymerization of 3-Hydroxymethyl-3-Methyl-Oxetane
Source: Polymers (Basel). 2024 Aug 14;16(16):2292. doi: 10.3390/polym16162292 (PMC11360818; doi:10.3390/polym16162292)
Supplement: Supplementary file 1 [file polymers-16-02292-s001.zip]

Archive with 1 entries (1 files):
- polymers-3081615-supplementary.pdf
